# Supplementary material for: Study on Characteristics and Lignification Mechanism of Postharvest Banana Fruit during Chilling Injury
Source: Foods. 2023 Mar 4;12(5):1097. doi: 10.3390/foods12051097 (PMC10000439; doi:10.3390/foods12051097)
Supplement: Supplementary file 1 [file foods-12-01097-s001.zip]

Archive with 1 entries (1 files):
- foods-2131199-supplementary.pdf
